# Supplementary material for: Atomistic Simulation of Lysozyme in Solutions Crowded by Tetraethylene Glycol: Force Field Dependence
Source: Molecules. 2022 Mar 25;27(7):2110. doi: 10.3390/molecules27072110 (PMC9000840; doi:10.3390/molecules27072110)
Supplement: Supplementary file 1 [file molecules-27-02110-s001.zip]

Archive with 1 entries (1 files):
- molecules-1631234-supplementary.pdf
